# Supplementary material for: Rule-based knowledge aggregation for large-scale protein sequence analysis of influenza A viruses
Source: BMC Bioinformatics. 2008 Feb 13;9(Suppl 1):S7. doi: 10.1186/1471-2105-9-S1-S7 (PMC2259408; doi:10.1186/1471-2105-9-S1-S7)
Supplement: Additional file 1 — Contains the RDF/OWL ontology used in this study to encode and transform the sequence annotations. [file 1471-2105-9-S1-S7-S1.txt]

<?xml version="1.0"?>

<!-- 
  Influenza Virus Record Semantic Restructuring
  Experimental Ontology to represent protein sequence metadata
  Used to encode metadata extracted from GenBank and GenPept
  
  Author: Olivo Miotto (olivo@nus.edu.sg) 2007
  -->

<rdf:RDF
    xmlns:rdf="http://www.w3.org/1999/02/22-rdf-syntax-ns#"
    xmlns:xsd="http://www.w3.org/2001/XMLSchema#"
    xmlns:rdfs="http://www.w3.org/2000/01/rdf-schema#"
    xmlns:owl="http://www.w3.org/2002/07/owl#"
    xmlns:daml="http://www.daml.org/2001/03/daml+oil#"
    xmlns:dc="http://purl.org/dc/elements/1.1/"
    xmlns="http://www.southdown.it/abk/onto/viral-genomics#"
    xml:base="http://www.southdown.it/abk/onto/viral-genomics">
    
  <owl:Ontology rdf:about="">
    <owl:imports rdf:resource="http://purl.org/dc/elements/1.1/"/>
  </owl:Ontology>


  <!-- ************************************************
       Root Entity (for extensibility)
    -->

  <owl:Class rdf:ID="DomainEntity"/>
  
  <!-- ************************************************
       SequenceRecord is an entity that represents a source sequence 
       record, e.g. built from GenBank or GenPept entries. Note that 
       one SequenceRecord may reference several database entries 
       (typically one GenBank and one GenPept)
    -->
  <owl:Class rdf:ID="SequenceRecord">
    <rdfs:subClassOf rdf:resource="#DomainEntity"/>
  </owl:Class>
  
  <!-- ************************************************
       VirusIsolate represents a full viral genome sample, and
       may comprise several SequenceRecords, e.g. multiple proteins
       which are linked by means of property hasSequenceRecord
     -->
  <owl:Class rdf:ID="VirusIsolate">
    <rdfs:subClassOf rdf:resource="#DomainEntity"/>
  </owl:Class>
  
  <owl:ObjectProperty rdf:ID="hasSequenceRecord">
    <rdfs:label  rdf:datatype="http://www.w3.org/2001/XMLSchema#string">has sequence record</rdfs:label>
    <rdfs:domain rdf:resource="#VirusIsolate"/>
    <rdfs:range  rdf:resource="#SequenceRecord"/>
  </owl:ObjectProperty>
  
  <!-- ************************************************
       VirusIsolate properties which describe the isolate:
         isolate      - the identifier of the isolate
         virusSubtype - the subtype (e.g. serotype) of the strain
         hostOrganism - the organism from which the virus was isolated
         country      - the country of isolation
         year         - the year of isolation
         
       All of these properties must be functional (i.e. there can only 
       legally be one value for each)
    -->

  <owl:DatatypeProperty rdf:ID="isolate">
    <rdfs:label  rdf:datatype="http://www.w3.org/2001/XMLSchema#string">Isolate</rdfs:label>
    <rdf:type    rdf:resource="http://www.w3.org/2002/07/owl#FunctionalProperty"/>
    <rdfs:range  rdf:resource="http://www.w3.org/2001/XMLSchema#string"/>
  </owl:DatatypeProperty>
  
  <owl:DatatypeProperty rdf:ID="virusSubtype">
    <rdfs:label rdf:datatype="http://www.w3.org/2001/XMLSchema#string">Virus subtype</rdfs:label>
    <rdf:type rdf:resource="http://www.w3.org/2002/07/owl#FunctionalProperty"/>
    <rdfs:range rdf:resource="http://www.w3.org/2001/XMLSchema#string"/>
  </owl:DatatypeProperty>
  
  <owl:DatatypeProperty rdf:ID="hostOrganism">
    <rdfs:label  rdf:datatype="http://www.w3.org/2001/XMLSchema#string">Host organism</rdfs:label>
    <rdf:type    rdf:resource="http://www.w3.org/2002/07/owl#FunctionalProperty"/>
    <rdfs:range  rdf:resource="http://www.w3.org/2001/XMLSchema#string"/>
  </owl:DatatypeProperty>
  
  <owl:DatatypeProperty rdf:ID="country">
    <rdfs:label  rdf:datatype="http://www.w3.org/2001/XMLSchema#string">Country</rdfs:label>
    <rdf:type    rdf:resource="http://www.w3.org/2002/07/owl#FunctionalProperty"/>
    <rdfs:range  rdf:resource="http://www.w3.org/2001/XMLSchema#string"/>
  </owl:DatatypeProperty>
  
  <owl:DatatypeProperty rdf:ID="year">
    <rdfs:label  rdf:datatype="http://www.w3.org/2001/XMLSchema#string">Year</rdfs:label>
    <rdf:type    rdf:resource="http://www.w3.org/2002/07/owl#FunctionalProperty"/>
    <rdfs:range  rdf:resource="http://www.w3.org/2001/XMLSchema#string"/>
    <rdfs:domain rdf:resource="#Sequence"/>
  </owl:DatatypeProperty>
  
  <!-- ************************************************
       proteinName is a propery associated with a SequenceRecord 
       rather than a VirusIsolate. It is also functional (i.e. there 
       can only legally be one value)
    -->
  <owl:DatatypeProperty rdf:ID="proteinName">
    <rdfs:label  rdf:datatype="http://www.w3.org/2001/XMLSchema#string">Protein name</rdfs:label>
    <rdf:type    rdf:resource="http://www.w3.org/2002/07/owl#FunctionalProperty"/>
    <rdfs:range  rdf:resource="http://www.w3.org/2001/XMLSchema#string"/>
    <rdfs:domain rdf:resource="#SequenceRecord"/>
  </owl:DatatypeProperty>
  
  
  <!-- ************************************************
       ProteinSequence and DnaSequence are entities for the actual 
       sequence data. They correspond to the actual GenBank and 
       GenPept records, and several may be attached to each SequenceRecord
       by means of properties peptideSequence and dnaSequence
       respectively.
       These entities contain properties sequenceData and sequenceLength
       with the actual sequence data
    -->
  <owl:Class rdf:ID="Sequence">
    <rdfs:subClassOf rdf:resource="#DomainEntity"/>
  </owl:Class>
  
  <owl:ObjectProperty rdf:ID="sequence">
    <rdfs:label  rdf:datatype="http://www.w3.org/2001/XMLSchema#string">Sequence</rdfs:label>
    <rdfs:domain rdf:resource="#SequenceRecord"/>
    <rdfs:range  rdf:resource="#Sequence"/>
  </owl:ObjectProperty>
  

  <owl:Class rdf:ID="ProteinSequence">
    <rdfs:subClassOf rdf:resource="#Sequence"/>
  </owl:Class>
  
  <owl:ObjectProperty rdf:ID="peptideSequence">
    <rdfs:label  rdf:datatype="http://www.w3.org/2001/XMLSchema#string">Peptide sequence</rdfs:label>
    <rdfs:range  rdf:resource="#ProteinSequence"/>
    <rdfs:subPropertyOf rdf:resource="#sequence"/>
  </owl:ObjectProperty>
  
  
  <owl:Class rdf:ID="DnaSequence">
    <rdfs:subClassOf rdf:resource="#Sequence"/>
  </owl:Class>

  <owl:ObjectProperty rdf:ID="dnaSequence">
    <rdfs:label  rdf:datatype="http://www.w3.org/2001/XMLSchema#string">DNA sequence</rdfs:label>     <rdfs:range  rdf:resource="#DnaSequence"/>
    <rdfs:subPropertyOf rdf:resource="#sequence"/>
  </owl:ObjectProperty>

  <owl:DatatypeProperty rdf:ID="sequenceLength">
    <rdfs:label  rdf:datatype="http://www.w3.org/2001/XMLSchema#string">Length</rdfs:label>
    <rdf:type rdf:resource="http://www.w3.org/2002/07/owl#FunctionalProperty"/>
    <rdfs:domain rdf:resource="#Sequence"/>
    <rdfs:range  rdf:resource="http://www.w3.org/2001/XMLSchema#int"/>
  </owl:DatatypeProperty>

  <owl:DatatypeProperty rdf:ID="sequenceData">
    <rdfs:label rdf:datatype="http://www.w3.org/2001/XMLSchema#string">Data</rdfs:label>
    <rdf:type rdf:resource="http://www.w3.org/2002/07/owl#FunctionalProperty"/>
    <rdfs:domain rdf:resource="#Sequence"/>
    <rdfs:range  rdf:resource="http://www.w3.org/2001/XMLSchema#string"/>
  </owl:DatatypeProperty>
  
</rdf:RDF>
