# Supplementary material for: Rule-based knowledge aggregation for large-scale protein sequence analysis of influenza A viruses
Source: BMC Bioinformatics. 2008 Feb 13;9(Suppl 1):S7. doi: 10.1186/1471-2105-9-S1-S7 (PMC2259408; doi:10.1186/1471-2105-9-S1-S7)
Supplement: Additional file 3 — Contains a semantic rule (expressed in Jena built-in reasoner syntax) used to annotate each sequence record with the consensus metadata assigned to its isolate. For incorrectly annotated sequence record, this produces multiple values for functional properties, which are identified by verifying the description logic consistency. [file 1471-2105-9-S1-S7-S3.txt]

# Rules for annotating properties of from sequence record resources from viral isolates.

@prefix vg: <http://www.southdown.it/abk/onto/viral-genomics#>.


# rule1: Copy properties for isolate name, subtype, year, country and host
# from virus isolate to sequence record. This may fill in gaps in the 
# properties for a given record. It may also provice sequence records with 
# multiple values (original value, plus one from another record in the same 
# isolate. The idea is that these multiple values will be detected later, 
# as the properties are functional.

[rule1: (?isolateRes rdf:type             vg:VirusIsolate)
        (?isolateRes vg:hasSequenceRecord ?rec)
        (?isolateRes ?prop                ?value)
        oneOf(?prop, vg:isolate, vg:virusSubtype, vg:year, vg:country, vg:hostOrganism)
        ->
        (?rec ?prop ?value)
]
