# Supplementary material for: Rule-based knowledge aggregation for large-scale protein sequence analysis of influenza A viruses
Source: BMC Bioinformatics. 2008 Feb 13;9(Suppl 1):S7. doi: 10.1186/1471-2105-9-S1-S7 (PMC2259408; doi:10.1186/1471-2105-9-S1-S7)
Supplement: Additional file 4 — Dictionary file used by value filters for extracting host organism names. [file 1471-2105-9-S1-S7-S4.txt]

AVIAN, BIRD
AVIAN (CHICKEN), CHICKEN, CK, CHICK, SILKY CHICKEN, SCK, CHICKENS, BANTAM, CORNISH CROSS
AVIAN (GALLIFORMES), PARTRIDGE, PHEASANT, PH, QUAIL, QA, QUAILS, GROUSE, PEAFOWL, WHITE PEAFOWL, PEACOCK, GUINEA FOWL, GUINEAFOWL, GF, CHUKAR, CHUKKAR
AVIAN (COLUMBIDAE), PIGEON, FERAL PIGEON, DOVE
AVIAN (ANATIDAE), DUCK, DK, MUSCOVY DUCK, DUCKS, GARGANEY, MALLARD, ANAS PLATYRHYNCHOS, REDHEAD, GADWALL, PINTAIL, ANAS ACUTA, GOOSE, GS, GEESE, SWAN, CYGNUS, TEAL, GOOSANDER, WIGEON, WIDGEON, SHOVELER, POCHARD, SHELDUCK
AVIAN (GREBES), GREBE, LITTLE GREBE
AVIAN (CHARADRIIFORMES), GULL, BLACK HEADED GULL, BLACK-HEADED GULL, GULLS, GUILLEMOT, MURRE, SANDPIPER, TERN, OYSTERCATCHER, RED KNOT, REDKNOT, SHOREBIRD, SANDERLING, TURNSTONE, STINT, KITTIWAKE
AVIAN (CICONIIFORMES), HERON, GREY HERON, EGRET, EG, STORK, OPENBILL STORK, OPENBILL, OPEN BILL
AVIAN (STRUTHIONIFORMES), OSTRICH, EMU, RHEA
AVIAN (PASSERINE), PASSERINE, BLACKBIRD, BLUEBIRD, CROW, FINCH, NIGHTINGALE, MAGPIE, SPARROW, TREE SPARROW, SPARROWS, STARLING, MYNAH, MYNAS, MYNA, IORA, BABBLER, BULBUL, DAW
AVIAN (PSITTACINE), PSITTACINE, PARROT, MACAW, CONURE, PARAKEET, BUDGERIGAR
AVIAN (FALCONIFORMES), FALCON, PEREGRINE FALCON, HAWK, EAGLE, CRESTED EAGLE
AVIAN (ROLLERS), ROLLER, ROLLERS
AVIAN (PROCELLARIIFORMES), SHEARWATER, PUFFIN, PETREL
AVIAN (TURKEY), TURKEY, TY
HUMAN, HOMO SAPIENS
MAMMAL (CAMEL), CAMEL
MAMMAL (CANINE), CANINE, DOG
MAMMAL (CARNIVORE), MINK, SEAL
MAMMAL (CETACEAN), WHALE
MAMMAL (FELINE), FELINE, CAT, LEOPARD, TIGER
MAMMAL (EQUINE), EQUINE, HORSE
MAMMAL (SWINE), SWINE, SW
ENVIRONMENT
INSECT (FLY), FLY, BLOW FLY
