# Supplementary material for: Rule-based knowledge aggregation for large-scale protein sequence analysis of influenza A viruses
Source: BMC Bioinformatics. 2008 Feb 13;9(Suppl 1):S7. doi: 10.1186/1471-2105-9-S1-S7 (PMC2259408; doi:10.1186/1471-2105-9-S1-S7)
Supplement: Additional file 5 — Dictionary file used by value filters for extracting influenza protein names. [file 1471-2105-9-S1-S7-S5.txt]

HA, HEMAGGLUTININ, HEMAGLUTININ, HAEMAGGLUTININ, HAEMAGLUTININ
NA, NEURAMINIDASE
NP, NUCLEOCAPSID PROTEIN, NUCLEOPROTEIN
M1, MATRIX PROTEIN M1, MATRIX PROTEIN 1
M2, MATRIX PROTEIN M2, MATRIX PROTEIN 2, MEMBRANE ION CHANNEL 2
NS1, NONSTRUCTURAL PROTEIN 1, NON STRUCTURAL PROTEIN 1, NON-STRUCTURAL PROTEIN 1
NS2, NONSTRUCTURAL PROTEIN 2, NON STRUCTURAL PROTEIN 2, NON-STRUCTURAL PROTEIN 2
PA, POLYMERASE PA, POLYMERASE ACIDIC PROTEIN, POLYMERASE PROTEIN A
PB1-F2
PB1, POLYMERASE PB1, POLYMERASE BASIC PROTEIN 1, POLYMERASE SUBUNIT 1, POLYMERASE SUBUNIT PB1, POLYMERASE BASIC SUBUNIT 1
PB2, POLYMERASE PB2, POLYMERASE BASIC PROTEIN 2, POLYMERASE SUBUNIT 2, POLYMERASE SUBUNIT PB2, POLYMERASE BASIC SUBUNIT 2
