# Supplementary material for: Rule-based knowledge aggregation for large-scale protein sequence analysis of influenza A viruses
Source: BMC Bioinformatics. 2008 Feb 13;9(Suppl 1):S7. doi: 10.1186/1471-2105-9-S1-S7 (PMC2259408; doi:10.1186/1471-2105-9-S1-S7)
Supplement: Additional file 6 — Dictionary file used by value filters for extracting country names. [file 1471-2105-9-S1-S7-S6.txt]

AFGHANISTAN 
ALBANIA 
ALGERIA 
AMERICAN SAMOA
ANDORRA 
ANGOLA 
ANGUILLA 
ANTARCTICA 
ANTIGUA AND BARBUDA, ANTIGUA
ARGENTINA 
ARMENIA 
ARUBA 
AUSTRALIA 
AUSTRIA 
AZERBAIJAN 
BAHAMAS 
BAHRAIN 
BANGLADESH 
BARBADOS 
BELARUS 
BELGIUM 
BELIZE 
BENIN 
BERMUDA 
BHUTAN 
BOLIVIA 
BOSNIA, BOSNIA AND HERZEGOWINA, HERZEGOWINA
BOTSWANA 
BOUVET ISLAND 
BRAZIL
BRUNEI, BRUNEI DARUSSALAM 
BULGARIA 
BURKINA FASO 
BURUNDI 
CAMBODIA 
CAMEROON 
CANADA 
CAPE VERDE, CABO VERDE
CAYMAN ISLANDS, CAYMAN
CENTRAL AFRICAN REPUBLIC 
CHAD 
CHILE 
CHINA 
CHRISTMAS ISLAND 
COCOS ISLANDS, COCOS
COLOMBIA 
COMOROS
CONGO 
COOK ISLANDS 
COSTA RICA 
COTE D'IVOIRE, IVORY COAST, IVOIRE
CROATIA 
CUBA 
CYPRUS 
CZECH REPUBLIC, CZECHOSLOVAKIA
DENMARK 
DJIBOUTI 
DOMINICA 
DOMINICAN REPUBLIC 
EAST TIMOR 
ECUADOR 
EGYPT 
EL SALVADOR 
EQUATORIAL GUINEA 
ERITREA 
ESTONIA 
ETHIOPIA 
FALKLAND ISLANDS, FALKLANDS
FAROE ISLANDS 
FIJI 
FINLAND 
FRANCE 
FRENCH GUIANA, FRENCH GUYANA, GUYANE 
FRENCH POLYNESIA 
FRENCH SOUTHERN TERRITORIES 
GABON 
GAMBIA 
GEORGIA 
GERMANY 
GHANA 
GIBRALTAR 
GREECE 
GREENLAND 
GRENADA 
GUADELOUPE 
GUAM 
GUATEMALA 
GUINEA 
GUINEA-BISSAU, GUINEA BISSAU
GUYANA 
HAITI 
HEARD AND MC DONALD ISLANDS 
HONDURAS 
HONG KONG, HONGKONG
HUNGARY 
ICELAND 
INDIA 
INDONESIA 
IRAN 
IRAQ 
IRELAND 
ISRAEL 
ITALY 
JAMAICA 
JAPAN 
JORDAN 
KAZAKHSTAN 
KENYA 
KIRIBATI 
NORTH KOREA 
KOREA, SOUTH KOREA 
KUWAIT 
KYRGYZSTAN 
LAOS 
LATVIA 
LEBANON 
LESOTHO 
LIBERIA 
LIBYA 
LIECHTENSTEIN 
LITHUANIA 
LUXEMBOURG 
MACAU 
MACEDONIA 
MADAGASCAR 
MALAWI 
MALAYSIA 
MALDIVES 
MALI 
MALTA 
MARSHALL ISLANDS 
MARTINIQUE 
MAURITANIA 
MAURITIUS 
MAYOTTE 
MEXICO 
MICRONESIA, FEDERATED STATES OF MICRONESIA 
MOLDOVA 
MONACO 
MONGOLIA 
MONTSERRAT 
MOROCCO 
MOZAMBIQUE 
MYANMAR, BURMA
NAMIBIA 
NAURU 
NEPAL 
NETHERLANDS, HOLLAND 
NETHERLANDS ANTILLES 
NEW CALEDONIA 
NEW ZEALAND 
NICARAGUA 
NIGER 
NIGERIA 
NIUE 
NORFOLK ISLAND 
NORTHERN MARIANA ISLANDS 
NORWAY 
OMAN 
PAKISTAN 
PALAU 
PALESTINE 
PANAMA 
PAPUA NEW GUINEA, PNG 
PARAGUAY 
PERU 
PHILIPPINES 
PITCAIRN 
POLAND 
PORTUGAL 
PUERTO RICO 
QATAR 
REUNION 
ROMANIA 
RUSSIA, RUSSIAN FEDERATION, USSR 
RWANDA 
SAINT KITTS AND NEVIS, SAINT KITTS
SAINT LUCIA 
SAINT VINCENT AND THE GRENADINES, SAINT VINCENT 
SAMOA, WESTERN SAMOA
SAN MARINO 
SAO TOME AND PRINCIPE 
SAUDI ARABIA 
SENEGAL 
SERBIA AND MONTENEGRO, SERBIA, MONTENEGRO, YUGOSLAVIA 
SEYCHELLES 
SIERRA LEONE 
SINGAPORE 
SLOVAKIA 
SLOVENIA 
SOLOMON ISLANDS 
SOMALIA 
SOUTH AFRICA 
SOUTH GEORGIA AND THE SOUTH SANDWICH ISLANDS 
SPAIN 
SRI LANKA 
ST. HELENA, SAINT HELENA
ST. PIERRE AND MIQUELON, SAINT PIERRE
SUDAN 
SURINAME, SURINAM 
SWAZILAND 
SWEDEN 
SWITZERLAND 
SYRIA 
TAIWAN 
TAJIKISTAN 
TANZANIA 
THAILAND 
TOGO 
TOKELAU 
TONGA 
TRINIDAD AND TOBAGO 
TUNISIA 
TURKEY 
TURKMENISTAN 
TURKS AND CAICOS ISLANDS 
TUVALU 
UGANDA 
UKRAINE 
UAE, UNITED ARAB EMIRATES
UK, UNITED KINGDOM, GREAT BRITAIN, ENGLAND, SCOTLAND, WALES
USA, UNITED STATES
URUGUAY 
UZBEKISTAN 
VANUATU 
VATICAN CITY, HOLY SEE
VENEZUELA 
VIETNAM, VIET NAM 
VIRGIN ISLANDS 
WALLIS AND FUTUNA ISLANDS
WESTERN SAHARA 
YEMEN 
ZAMBIA 
ZIMBABWE
